# Supplementary material for: Predictive Value of the Mayo Adhesive Probability (MAP) Score in Laparoscopic Partial Nephrectomies: A Systematic Review from the EAU Section of Uro-Technology (ESUT)
Source: Cancers (Basel). 2024 Apr 10;16(8):1455. doi: 10.3390/cancers16081455 (PMC11048046; doi:10.3390/cancers16081455)
Supplement: Supplementary file 1 [file cancers-16-01455-s001.zip]

Archive with 1 entries (1 files):
- cancers-2935520-supplementary.pdf
